# Supplementary material for: Anticoagulant Property of a Sulfated Polysaccharide with Unique Structural Characteristics from the Green Alga Chaetomorpha aerea
Source: Mar Drugs. 2023 Jan 26;21(2):88. doi: 10.3390/md21020088 (PMC9962809; doi:10.3390/md21020088)
Supplement: Supplementary file 1 [file marinedrugs-21-00088-s001.zip]

Archive with 1 entries (1 files):
- marinedrugs-2128639-supplementary.pdf
